# Supplementary material for: “One of My Basic Necessities of Life Is Work. That’s Just Broken Away.”—Explorative Triangulation of Personal and Work-Related Impacts for Supervisors and Disabled Employees in German Social Firms during the COVID-19 Pandemic
Source: Int J Environ Res Public Health. 2021 Aug 26;18(17):8979. doi: 10.3390/ijerph18178979 (PMC8431327; doi:10.3390/ijerph18178979)
Supplement: Supplementary file 1 [file ijerph-18-08979-s001.zip]

Archive with 1 entries (1 files):
- ijerph-1336753-supplementary.pdf
